# Supplementary material for: Saponin from Tea (Camellia sinensis) Seed Meal Attenuates Cortisol-Induced Lipogenesis and Inflammation in Human Cells
Source: Molecules. 2025 Sep 23;30(19):3844. doi: 10.3390/molecules30193844 (PMC12525551; doi:10.3390/molecules30193844)
Supplement: Supplementary file 1 [file molecules-30-03844-s001.zip]

Archive with 1 entries (1 files):
- molecules-3833642-supplementary.pdf
